# Supplementary material for: Phylogenetic analysis of the distribution of deadly amatoxins among the little brown mushrooms of the genus Galerina
Source: PLoS One. 2021 Feb 10;16(2):e0246575. doi: 10.1371/journal.pone.0246575 (PMC7875387; doi:10.1371/journal.pone.0246575)
Supplement: S1 Table — ’Species Name ABGD delimitation’ is a unique name applied to a clade within Galerina that is delimited by ABGD software; specimens with the same ABGD group number are in the same putative species. ABGD delimitations are only available for clades within Galerina and for ITS sequences > 500 bp. ’Specimen ID’ designates the collection; under ’Toxin?’ +TOX indicates that amatoxins were detected, -TOX indicates no amatoxins detected; ’Country’ is the two-digit code for country of collection; ’Section’ refers to infrageneric taxon of Galerina; ’Taxon #’ is an arbitrary specimen tracking number also used in supplementary figures; ’Original ID’ is the species name originally applied to the herbarium collection or to the sequence. (XLSX) [file pone.0246575.s006.xlsx]

## Sheet: Sheet1
S1 Table. Species delimitations, specimens, and GenBank accessions.
Species Name ABGD Delimitation	ABGD group	Specimen ID	Country	Toxin?	ITS Accession	LSU Accession	RPB2 Accession	Section	taxon #	Original id species
Galerina aff vittiformis sp. 4	57	CTB85295	GL		AJ585481			Galerina	165	Galerina atkinsoniana
Galerina aff vittiformis sp. 4	57	O73188	GL		AJ585480	AJ871533		Galerina	90	Galerina atkinsoniana
Galerina aff. marginata	51	UWODD6MO221929	CA		KY706155			Naucoriopsis	309	Galerina marginata
Galerina aff. sideroides	53	F25635	CA		MF954836			Sideroides	364	Galerina sideroides
Galerina aff. sideroides	53	F25664	CA		MF954837			Sideroides	365	Galerina sideroides
Galerina aff. sideroides	53	F25665	CA	-TOX	MF954838			Sideroides	366	Galerina sideroides
Galerina aff. sideroides	53	F27118	CA	-TOX	MF954840			Sideroides	371	Galerina sideroides
Galerina aff. sideroides	53	F27143	CA		MF954841			Sideroides	372	Galerina sideroides
Galerina aff. sideroides	53	F27144	CA		MF954842			Sideroides	373	Galerina sideroides
Galerina aff. sideroides	53	F27196	CA	-TOX	MF954843			Sideroides	374	Galerina sideroides
Galerina aff. sideroides	53	F29455	CA		MF954845			Sideroides	376	Galerina sideroides
Galerina aff. sideroides	53	F30880	CA		MF954846			Sideroides	380	Galerina sideroides
Galerina aff. sideroides	53	F18182	CA		MF954834			Sideroides	389	Galerina stylifera
Galerina aff. sideroides	53	F19775	CA	-TOX	MF954835	MH828275		Sideroides	137	Galerina stylifera
Galerina aff. sideroides	53	F25667	CA		MF954839			Sideroides	390	Galerina stylifera
Galerina aff. stylifera	7	F25615	CA		MF954860			Sideroides	337	Galerina pseudobadipes
Galerina aff. stylifera	7	F24757	CA	-TOX	MF954858	MH828271	MH829629	Sideroides	33	Galerina sideroides
Galerina aff. vittiformis sp. 2	56	KA130111	KR		KR673654			Galerina	170	Galerina atkinsoniana
Galerina aff. vittiformis sp. 2	56	O72933	NO		AJ585478	AJ871537		Galerina	89	Galerina atkinsoniana
Galerina aff. vittiformis sp. 2	56	O73459	GB		AJ585479	AJ871536		Galerina	93	Galerina atkinsoniana
Galerina aff. vittiformis sp. 2	56	Tian001	CN?		JF961372			Galerina	425	Galerina vittiformis
Galerina aff. vittiformis sp. 3	54	F24158	CA		MF954862			Galerina	167	Galerina atkinsoniana
Galerina aff. vittiformis sp. 3	54	F19779	CA		HQ604755			Galerina	412	Galerina vittiformis
Galerina aff. vittiformis sp. 3	54	F24986	CA		MF954864			Galerina	413	Galerina vittiformis
Galerina aff. vittiformis sp. 3	54	F25357	CA		MF954865			Galerina	415	Galerina vittiformis
Galerina aff. vittiformis sp. 3	54	F25705	CA		MF954868			Galerina	418	Galerina vittiformis
Galerina aff. vittiformis sp. 3	54	F25723	CA		MF954869			Galerina	419	Galerina vittiformis
Galerina aff. vittiformis sp. 3	54	F25764	CA		MF954870			Galerina	420	Galerina vittiformis
Galerina aff. vittiformis sp. 3	54	F25798	CA	-TOX	MF954871	MH828280	MH829633	Galerina	37	Galerina vittiformis
Galerina aff. vittiformis sp. 3	54	F25800	CA		MF954872	MH828281	MH829634	Galerina	38	Galerina vittiformis
Galerina aff. vittiformis sp. 3	54	F25801	CA		MF954873	MH828282	MH829635	Galerina	39	Galerina vittiformis
Galerina aff. vittiformis sp. 3	54	F25871	CA		MF954875			Galerina	421	Galerina vittiformis
Galerina aff. vittiformis sp. 3	54	F25889	CA	-TOX	MF954876			Galerina	422	Galerina vittiformis
Galerina aff. vittiformis sp. 3	54	F27667	CA		MF954879			Galerina	423	Galerina vittiformis
Galerina aff. vittiformis sp. 5	59	F25255	CA	-TOX	MF954769			Galerina	414	Galerina vittiformis
Galerina aff. vittiformis sp. 5	59	F25603	CA	-TOX	MF954771			Galerina	417	Galerina vittiformis
Galerina allospora	33	O73460	GB		AJ585452			Mycenopsis	160	Galerina allospora
Galerina alpestris	34	AH43922	IT		KC602410			Galerina	161	Galerina alpestris
Galerina alpestris	34	AH43923	IT		KC602411			Galerina	162	Galerina alpestris_f_annulata
Galerina arctica	15	O50535	SJ		AJ585441			Tubariopsis	164	Galerina arctica
Galerina arctica	15	O73198	GL		AJ585442	AJ871556		Tubariopsis	88	Galerina arctica
Galerina atkinsoniana	10	F19675	CA		HM240525			Galerina	166	Galerina atkinsoniana
Galerina atkinsoniana	10	F24732	CA	-TOX	MF954828			Galerina	168	Galerina atkinsoniana
Galerina atkinsoniana	10	F28226	CA		MF954831			Galerina	169	Galerina atkinsoniana
Galerina atkinsoniana	10	O73448	DE		AJ871572	AJ871534		Galerina	92	Galerina atkinsoniana
Galerina atkinsoniana	10	PBM2719	US		DQ486705			Galerina	172	Galerina atkinsoniana
Galerina atkinsoniana	10	TENN062533	US		DQ486705	DQ457668		Galerina	94	Galerina atkinsoniana
Galerina atkinsoniana	10	F25636	CA	-TOX	MF954829	MH828279	MH829632	Galerina	36	Galerina vittiformis
Galerina atkinsoniana	10	F26131	CA	-TOX	MF954830	MH828284	MH829637	Galerina	41	Galerina vittiformis
Galerina austrocalyptrata	35	PDD97057	NZ		KM975404			Mycenopsis	173	Galerina austrocalyptrata
Galerina badipes	36	F29392	CA		MF954826			Naucoriopsis	191	Galerina badipes
Galerina badipes	36	F29827	CA		MF954827			Naucoriopsis	192	Galerina badipes
Galerina badipes	36	O72603	NO		AJ585494			Naucoriopsis	195	Galerina badipes
Galerina badipes	36	x8935	IT		JF908012			Naucoriopsis	196	Galerina badipes
Galerina badipes	36	F24517	CA		MF954823			Naucoriopsis	204	Galerina cedretorum
Galerina badipes	36	F27620	CA	-TOX	MF954824			Naucoriopsis	205	Galerina cedretorum
Galerina calyptrospora sp.	46	UNSW9931	AU		AF501565			Mycenopsis	396	Galerina subcerina
Galerina castaneipes	49	F27169	CA		MF954808			Naucoriopsis	177	Galerina autumnalis
Galerina castaneipes	49	F27254	CA	+TOX	MF954811			Naucoriopsis	178	Galerina autumnalis
Galerina castaneipes	49	F27619	CA		MF954813			Naucoriopsis	179	Galerina autumnalis
Galerina castaneipes	49	F28932	CA		MF954816			Naucoriopsis	180	Galerina autumnalis
Galerina castaneipes	49	F25630	CA	+TOX	MF954801			Naucoriopsis	202	Galerina castaneipes
Galerina castaneipes	49	F24518	CA		MF954788			Naucoriopsis	207	Galerina cinnamomea
Galerina castaneipes	49	F24733	CA	+TOX	MF954794			Naucoriopsis	208	Galerina cinnamomea
Galerina castaneipes	49	F25759	CA	+TOX	MF954803			Naucoriopsis	209	Galerina cinnamomea
Galerina castaneipes	49	F25760	CA	+TOX	MF954889			Naucoriopsis	210	Galerina cinnamomea
Galerina castaneipes	49	F27278	CA	+TOX	MF954812	MH828259	MH829619	Naucoriopsis	24	Galerina cinnamomea
Galerina castaneipes	49	F27279	CA	+TOX	MF954880			Naucoriopsis	211	Galerina cinnamomea
Galerina castaneipes	49	F28078	CA	+TOX	MF954815			Naucoriopsis	279	Galerina marginata
Galerina castaneipes	49	F32036	CA		KX236132			Naucoriopsis	282	Galerina marginata
Galerina castaneipes	49	F24562	CA	+TOX	MF954790			Naucoriopsis	321	Galerina oregonensis
Galerina castaneipes	49	F24581	CA	+TOX	MF954792			Naucoriopsis	322	Galerina oregonensis
Galerina castaneipes	49	F24682	CA	+TOX	MF954793			Naucoriopsis	323	Galerina oregonensis
Galerina castaneipes	49	F25300	CA	+TOX	MF954799			Naucoriopsis	324	Galerina oregonensis
Galerina castaneipes	49	F26243	CA	+TOX	MF954805			Naucoriopsis	325	Galerina oregonensis
Galerina castaneipes	49	F26244	CA	+TOX	MF954806	MH828267	MH829625	Naucoriopsis	29	Galerina oregonensis
Galerina castaneipes	49	F30011	CA	+TOX	MF954819			Naucoriopsis	406	Galerina unicolor
Galerina cephalotricha	52	O154146	NO		AJ585462	AJ871513		Mycenopsis	97	Galerina cephalotricha
Galerina chionophila	37	O73463	CH		AJ585506			Naucoriopsis (?)	206	Galerina chionophila
Galerina dimorphocystis & G. clavata	6	O50544	SJ		AJ585437	AJ871554		Tubariopsis	98	Galerina clavata
Galerina dimorphocystis & G. clavata	6	O72166	DK		AJ585436	AJ871555		Tubariopsis	99	Galerina clavata
Galerina dimorphocystis & G. clavata	6	F24207	CA		MF954714			Tubariopsis	214	Galerina dimorphocystis
Galerina dimorphocystis & G. clavata	6	F24815	CA		MF954717			Tubariopsis	215	Galerina dimorphocystis
Galerina dimorphocystis & G. clavata	6	F24901	CA		MF954718			Tubariopsis	216	Galerina dimorphocystis
Galerina dimorphocystis & G. clavata	6	F25396	CA		MF954729			Tubariopsis	217	Galerina dimorphocystis
Galerina dimorphocystis & G. clavata	6	F25779	CA		MF954733	MH828260		Tubariopsis	102	Galerina dimorphocystis
Galerina dimorphocystis & G. clavata	6	F25813	CA		MF954736			Tubariopsis	218	Galerina dimorphocystis
Galerina dimorphocystis & G. clavata	6	F25868	CA		MF954738			Tubariopsis	219	Galerina dimorphocystis
Galerina dimorphocystis & G. clavata	6	F25870	CA	-TOX	MF954740			Tubariopsis	220	Galerina dimorphocystis
Galerina dimorphocystis & G. clavata	6	F25887	CA		MF954741			Tubariopsis	221	Galerina dimorphocystis
Galerina dimorphocystis & G. clavata	6	F28143	CA		MF954745			Tubariopsis	222	Galerina dimorphocystis
Galerina dimorphocystis & G. clavata	6	F28358	CA		MF954746			Tubariopsis	223	Galerina dimorphocystis
Galerina dimorphocystis & G. clavata	6	F24112	CA		MF954713			Tubariopsis	233	Galerina heterocystis
Galerina dimorphocystis & G. clavata	6	F24755	CA	-TOX	MF954715			Tubariopsis	234	Galerina heterocystis
Galerina dimorphocystis & G. clavata	6	F24984	CA		MF954720			Tubariopsis	235	Galerina heterocystis
Galerina dimorphocystis & G. clavata	6	F24985	CA		MF954721			Tubariopsis	236	Galerina heterocystis
Galerina dimorphocystis & G. clavata	6	F25206	CA		MF954722			Tubariopsis	237	Galerina heterocystis
Galerina dimorphocystis & G. clavata	6	F25299	CA		MF954724			Tubariopsis	238	Galerina heterocystis
Galerina dimorphocystis & G. clavata	6	F25355	CA		MF954726			Tubariopsis	239	Galerina heterocystis
Galerina dimorphocystis & G. clavata	6	F25376	CA		MF954728			Tubariopsis	240	Galerina heterocystis
Galerina dimorphocystis & G. clavata	6	F25404	CA	-TOX	MF954731			Tubariopsis	241	Galerina heterocystis
Galerina dimorphocystis & G. clavata	6	F25786	CA		MF954734			Tubariopsis	243	Galerina heterocystis
Galerina dimorphocystis & G. clavata	6	F25797	CA		MF954735			Tubariopsis	244	Galerina heterocystis
Galerina dimorphocystis & G. clavata	6	F25822	CA	-TOX	MF954737			Tubariopsis	245	Galerina heterocystis
Galerina dimorphocystis & G. clavata	6	F26812	CA		MF954742			Tubariopsis	247	Galerina heterocystis
Galerina dimorphocystis & G. clavata	6	F27621	CA		MF954743			Tubariopsis	248	Galerina heterocystis
Galerina dimorphocystis & G. clavata	6	F28108	CA		MF954744			Tubariopsis	249	Galerina heterocystis
Galerina dimorphocystis & G. clavata	6	F28779	CA		MF954747			Tubariopsis	250	Galerina heterocystis
Galerina dimorphocystis & G. clavata	6	F28902	CA		MF954748			Tubariopsis	251	Galerina heterocystis
Galerina dimorphocystis & G. clavata	6	F28987	CA		MF954749			Tubariopsis	252	Galerina heterocystis
Galerina dimorphocystis & G. clavata	6	F29062	CA	-TOX	MF954750			Tubariopsis	253	Galerina heterocystis
Galerina dimorphocystis & G. clavata	6	F16878	CA	-TOX	MF954711			Tubariopsis	356	Galerina semilanceata
Galerina dimorphocystis & G. clavata	6	F17015	CA		MF954712			Tubariopsis	357	Galerina semilanceata
Galerina dimorphocystis & G. clavata	6	F20369	CA		KC581355			Tubariopsis	358	Galerina semilanceata
Galerina dimorphocystis & G. clavata	6	F30776	CA		MF954751			Tubariopsis	359	Galerina semilanceata
Galerina dimorphocystis & G. clavata	6	MushroomObserverorg158594	US		MG966316			Tubariopsis	360	Galerina semilanceata
Galerina dimorphocystis & G. clavata	6	MushroomObserverorg158808	US		MG966315			Tubariopsis	361	Galerina semilanceata
Galerina dimorphocystis & G. clavata	6	PBM1389(WTU)	US		DQ486706	AY038309	AY337357	Tubariopsis	32	Galerina semilanceata
Galerina discreta	63	BSI10x10	CH		KR606031			Tubariopsis	224	Galerina discreta
Galerina fallax	9	AK07KGI1202R32Sp2	AQ		MF692967			Mycenopsis	225	Galerina fallax
Galerina fallax	9	O154355	NO		AJ585451			Mycenopsis	227	Galerina fallax
Galerina fallax	9	O154451	NO		AJ585450			Mycenopsis	228	Galerina fallax
Galerina fallax	9	O73450	DE		AJ585449	AJ871508		Mycenopsis	103	Galerina fallax
Galerina fallax	9	F24816	CA		MF954752			Mycenopsis	231	Galerina filiformis
Galerina fallax	9	F25365	CA	-TOX	MF954800			Mycenopsis	353	Galerina rostrata
Galerina fallax	9	F27222	CA		MF954755	MH828277		Mycenopsis	138	Galerina subcerina
Galerina fallax	9	F28144	CA		MF954756	MH828278	MH829631	Mycenopsis	35	Galerina subfiliformis
Galerina fibrillosa	38	AHSmith40850 MICH Type	US		AJ585473			Mycenopsis	230	Galerina fibrillosa
Galerina harrisonii	17	O50711	NO		AJ585463	AJ871506		Mycenopsis	104	Galerina harrisonii
Galerina hybrida	39	ASG20773	US		KP757871			Tubariopsis	254	Galerina hybrida
Galerina hybrida	39	O73452	DE		AJ585445			Tubariopsis	255	Galerina hybrida
Galerina hybrida	39	O73458	FR		AJ585444			Tubariopsis	256	Galerina hybrida
Galerina hypnorum	40	MICH46292	US		AJ585469			Mycenopsis	258	Galerina hypnorum
Galerina hypnorum	40	MICH46302	US		AJ585470			Mycenopsis	259	Galerina hypnorum
Galerina hypnorum	40	O154362	NO		AJ585468			Mycenopsis	260	Galerina hypnorum
Galerina hypnorum	40	O73206	GL		AJ585467			Mycenopsis	261	Galerina hypnorum
Galerina jaapii	18	Ala1	DE		KY680667			Naucoriopsis	263	Galerina jaapii
Galerina jaapii	18	O154387	FI		AJ585505			Naucoriopsis	264	Galerina jaapii
Galerina jaapii	18	O50658	NO		AJ585504	AJ871520		Naucoriopsis	105	Galerina jaapii
Galerina laevis	61	NL4042	HU		KT591535			Tubariopsis	265	Galerina laevis
Galerina laevis	61	O154389	NO		AJ585438			Tubariopsis	266	Galerina laevis
Galerina laevis	61	O70903	NO		AJ585439			Tubariopsis	267	Galerina laevis
Galerina laevis	61	O71160	NO		AJ585440	AJ871558		Tubariopsis	106	Galerina laevis
Galerina lubrica	42	O154034	NO		AJ585471			Mycenopsis	269	Galerina lubrica
Galerina lubrica	42	O73455	FR		AJ585472			Mycenopsis	270	Galerina lubrica
Galerina luteolosperma & Galerina sphagnorum	19	O154076	NO		AJ585453	AJ871509		Mycenopsis	107	Galerina luteolosperma
Galerina luteolosperma & Galerina sphagnorum	19	F27708	CA		MF954710			Mycenopsis	352	Galerina pumila
Galerina luteolosperma & Galerina sphagnorum	19	O154094	NO		AJ585455	AJ871510		Mycenopsis	134	Galerina sphagnorum
Galerina luteolosperma & Galerina sphagnorum	19	O70913	NO		AJ585454	AJ871511		Mycenopsis	135	Galerina sphagnorum
Galerina makereriensis	43	DED8325SFSU	ST		KX017203			Naucoriopsis	271	Galerina makereriensis
Galerina mammillata	14	F24854	CA		MF954847			Sideroides	272	Galerina mammillata
Galerina mammillata	14	F24865	CA	-TOX	MF954882			Sideroides	273	Galerina mammillata
Galerina mammillata	14	F25750	CA		MF954851			Sideroides	274	Galerina mammillata
Galerina mammillata	14	F29021	CA	-TOX	MF954854			Sideroides	275	Galerina mammillata
Galerina mammillata	14	F25633	CA	-TOX	MF954850		MH829626	Sideroides	78	Galerina pseudobadipes
Galerina mammillata	14	F25254	CA	-TOX	MF954849	MH828273		Sideroides	132	Galerina sideroides
Galerina mammillata	14	F25762	CA		MF954852			Sideroides	369	Galerina sideroides
Galerina mammillata	14	F26374	CA	-TOX	MF954853			Sideroides	370	Galerina sideroides
Galerina mammillata	14	F29592	CA	-TOX	MF954855			Sideroides	377	Galerina sideroides
Galerina mammillata	14	F30428	CA		MF954856			Sideroides	378	Galerina sideroides
Galerina mammillata	14	F30574	CA		MF954857			Sideroides	379	Galerina sideroides
Galerina marginata	50	LGuzmanDavalos5246IBUG	MX		AY281020			Naucoriopsis	181	Galerina autumnalis
Galerina marginata	50	TENN61495	US		FJ596819			Naucoriopsis	184	Galerina autumnalis
Galerina marginata	50	TNSF61967	JP		KT368690			Naucoriopsis	185	Galerina autumnalis
Galerina marginata	50	AFTOLID465	US		DQ192182			Naucoriopsis	276	Galerina marginata
Galerina marginata	50	FPDsnTENN	US		MF686493			Naucoriopsis	283	Galerina marginata
Galerina marginata	50	KUC2013072526	KR		KJ713984			Naucoriopsis	286	Galerina marginata
Galerina marginata	50	LEBIN2272	RU		KY327302			Naucoriopsis	287	Galerina marginata
Galerina marginata	50	LEBIN2837	RU		KY327295			Naucoriopsis	293	Galerina marginata
Galerina marginata	50	O72507	US		AJ585496	AJ871521		Naucoriopsis	111	Galerina marginata
Galerina marginata	50	SFC2014053009	KR		KX773866			Naucoriopsis	306	Galerina marginata
Galerina marginata	50	SFC2014070311	KR		KX773867			Naucoriopsis	307	Galerina marginata
Galerina marginata	50	TENN062367	US		DQ192182	DQ457669		Naucoriopsis	112	Galerina marginata
Galerina minima	58	O73466	GL		AJ585488			Galerina	313	Galerina minima
Galerina minima	58	O73467	GL		AJ585489	AJ871540		Galerina	113	Galerina minima
Galerina minima	58	O154565	NO		AJ585487			Galerina	424	Galerina vittiformis
Galerina mniophila & G. pumila var. subalpina	5	KH60	SJ		GU234123			Mycenopsis	163	Galerina arctica
Galerina mniophila & G. pumila var. subalpina	5	F27419	CA	-TOX	MF954766			Mycenopsis	268	Galerina lubrica
Galerina mniophila & G. pumila var. subalpina	5	GG16088	SJ		GU234050			Mycenopsis	315	Galerina mniophila
Galerina mniophila & G. pumila var. subalpina	5	MICH29880	US		AJ585461			Mycenopsis	316	Galerina mniophila
Galerina mniophila & G. pumila var. subalpina	5	O154072	NO		AJ585456			Mycenopsis	317	Galerina mniophila
Galerina mniophila & G. pumila var. subalpina	5	O50545	SJ		AJ585458			Mycenopsis	318	Galerina mniophila
Galerina mniophila & G. pumila var. subalpina	5	O50679	NO		AJ585457	AJ871516		Mycenopsis	114	Galerina mniophila
Galerina mniophila & G. pumila var. subalpina	5	O60574	NO		AJ585459	AJ871515		Mycenopsis	115	Galerina mniophila
Galerina mniophila & G. pumila var. subalpina	5	O73175	GL		AJ585460	AJ871512		Mycenopsis	116	Galerina mniophila
Galerina mniophila & G. pumila var. subalpina	5	F24304	CA	-TOX	MF954760			Mycenopsis	348	Galerina pumila
Galerina mniophila & G. pumila var. subalpina	5	F25228	CA		MF954761			Mycenopsis	349	Galerina pumila
Galerina mniophila & G. pumila var. subalpina	5	F25302	CA	-TOX	MF954762	MH828268		Mycenopsis	127	Galerina pumila
Galerina mniophila & G. pumila var. subalpina	5	F25663	CA	-TOX	MF954763			Mycenopsis	350	Galerina pumila
Galerina mniophila & G. pumila var. subalpina	5	F25722	CA		MF954764			Mycenopsis	351	Galerina pumila
Galerina mniophila & G. pumila var. subalpina	5	F25823	CA		MF954765	MH828270	MH829628	Mycenopsis	31	Galerina pumila
Galerina nana sp. 1	3	F25541	CA		MF954832	MH828265	MH829624	Naucoriopsis (?)	28	Galerina nana
Galerina nana sp. 2	20	O153723	NO		AJ585490	AJ871518		Naucoriopsis (?)	117	Galerina nana
Galerina nigripes	62	F25655	CA	-TOX	MF954702			Tubariopsis	242	Galerina heterocystis
Galerina nigripes	62	F26686	CA		MF954703			Tubariopsis	246	Galerina heterocystis
Galerina nigripes	62	F25227	CA	-TOX	MF954701	MH828266		Tubariopsis	118	Galerina nigripes
Galerina paludosa	21	BHS201009	US		HM856641			Mycenopsis	326	Galerina paludosa
Galerina paludosa	21	O153974	NO		AJ585446			Mycenopsis	327	Galerina paludosa
Galerina paludosa	21	O153987	NO		AJ585448	AJ871500		Mycenopsis	119	Galerina paludosa
Galerina paludosa	21	O73462	EE		AJ585447			Mycenopsis	328	Galerina paludosa
Galerina patagonica	44	PDD103779	NZ		KM975416			Naucoriopsis	329	Galerina patagonica
Galerina patagonica	44	PDD72513	NZ		KM975403			Naucoriopsis	330	Galerina patagonica
Galerina patagonica	44	PDD96434	NZ		KM975395			Naucoriopsis	331	Galerina patagonica
Galerina physospora & Galerina sulciceps	45	DED8206SFSU	ST		KX017204			Naucoriopsis	332	Galerina physospora
Galerina physospora & Galerina sulciceps	45	DED8242SFSU	ST		KX017205			Naucoriopsis	333	Galerina physospora
Galerina physospora & Galerina sulciceps	45	MHHNU7669	CN		KX214585			Naucoriopsis	397	Galerina sulciceps
Galerina pruinatipes	22	O73438	FR		AJ585510	AJ871531		Naucoriopsis (?)	120	Galerina pruinatipes
Galerina pruinatipes	22	PRM923041	CZ		LT577697			Naucoriopsis (?)	335	Galerina pruinatipes
Galerina pruinatipes	22	PRM923094	CZ		LT577698			Naucoriopsis (?)	336	Galerina pruinatipes
Galerina pruinatipes	22	Smith41029 MICH29836 Type	US		AJ585509			Naucoriopsis (?)	334	Galerina pruinatipes
Galerina pseudobadipes	60	O154252	NO		AJ585474	AJ871548		Sideroides	121	Galerina pseudobadipes
Galerina pseudobadipes	60	x6920	IT		JF908010			Sideroides	394	Galerina stylifera
Galerina pseudocamerina	23	O73471	DE		AJ585507			Naucoriopsis (?)	338	Galerina pseudocamerina
Galerina pseudocamerina	23	O73481	DE		AJ585508	AJ871519		Naucoriopsis (?)	122	Galerina pseudocamerina
Galerina pseudocamerina	23	SES3059	TR?		KP100539			Naucoriopsis (?)	339	Galerina pseudocamerina
Galerina pseudocerina sp. 1	24	O153998	NO		AJ585431			Tubariopsis	340	Galerina pseudocerina
Galerina pseudocerina sp. 1	24	O154004	NO		AJ585433	AJ871553		Tubariopsis	123	Galerina pseudocerina
Galerina pseudocerina sp. 2	25	O50547	SJ		AJ585432	AJ871552		Tubariopsis	124	Galerina pseudocerina
Galerina pumila	26	O73067	GL		AJ585476	AJ871545		Mycenopsis	128	Galerina pumila
Galerina salicicola & Galerina indica	41	KM190552	IN		KJ187768			Naucoriopsis (?)	262	Galerina indica
Galerina salicicola & Galerina indica	41	K99448	GB		AJ585493			Naucoriopsis (?)	354	Galerina salicicola
Galerina sphagnicola	27	x16519	IT		JF908015			Mycenopsis	199	Galerina calyptrata
Galerina sphagnicola	27	O73441	EE		AJ585464	AJ871505		Mycenopsis	133	Galerina sphagnicola
Galerina stordalii	28	PRM896288	CZ		LT577691			Tubariopsis	355	Galerina saxicola
Galerina stordalii	28	O154169	NO		AJ585435			Tubariopsis	381	Galerina stordalii
Galerina stordalii	28	O154179	NO		AJ585434	AJ871551		Tubariopsis	136	Galerina stordalii
Galerina stordalii	28	OS401	NO		KC842392			Tubariopsis	382	Galerina stordalii
Galerina stordalii	28	PRM896295	CZ		LT577690			Tubariopsis	383	Galerina stordalii
Galerina stordalii	28	PRM922823	CZ		LT577696			Tubariopsis	384	Galerina stordalii
Galerina stordalii	28	PRM923762	CZ		LT577692			Tubariopsis	385	Galerina stordalii
Galerina stordalii	28	PRM923763	CZ		LT577694			Tubariopsis	386	Galerina stordalii
Galerina stordalii	28	PRM935271	CZ		LT577695			Tubariopsis	387	Galerina stordalii
Galerina stordalii	28	PRM935272	CZ		LT577693			Tubariopsis	388	Galerina stordalii
Galerina stylifera	8	CBS16246	FR		KT008365			Sideroides	362	Galerina sideroides
Galerina stylifera	8	F25207	CA	-TOX	MF954775	MH828272		Sideroides	131	Galerina sideroides
Galerina stylifera	8	F25268	CA		MF954776			Sideroides	363	Galerina sideroides
Galerina stylifera	8	F25683	CA		MF954777			Sideroides	367	Galerina sideroides
Galerina stylifera	8	F25684	CA	-TOX	MF954778			Sideroides	368	Galerina sideroides
Galerina stylifera	8	F29396	CA		MF954780			Sideroides	375	Galerina sideroides
Galerina stylifera	8	F27622	CA	-TOX	MF954779	MH828276	MH829630	Sideroides	34	Galerina stylifera
Galerina stylifera	8	F29483	CA		MF954781			Sideroides	391	Galerina stylifera
Galerina stylifera	8	F29864	CA		MF954782			Sideroides	392	Galerina stylifera
Galerina subcerina	16	MGW987	US		MG663255			Mycenopsis	198	Galerina calyptrata
Galerina subcerina	16	O73449	DE		AJ585465	AJ871503		Mycenopsis	95	Galerina calyptrata
Galerina subcerina	16	O73454	FR		AJ585466	AJ871501		Mycenopsis	96	Galerina calyptrata
Galerina subcerina	16	F25303	CA	-TOX	MF954705			Mycenopsis	395	Galerina subcerina
Galerina tibiicystis	47	O72930	NO		AJ585443			Tubariopsis	398	Galerina tibiicystis
Galerina tibiicystis	47	x14636	IT		JF908014			Tubariopsis	399	Galerina tibiicystis
Galerina tibiiformis	48	UNSW0009	AU		AF501566			Tubariopsis	400	Galerina tibiiformis
Galerina triscopa	2	F25749	CA		MF954861	MH828261	MH829620	Naucoriopsis (?)	25	Galerina fallax
Galerina triscopa	2	CCB159	US		KY744148			Naucoriopsis (?)	401	Galerina triscopa
Galerina triscopa	2	O73453	FR		AJ585491			Naucoriopsis (?)	402	Galerina triscopa
Galerina triscopa	2	TOHG2283	CH		KF826814			Naucoriopsis (?)	403	Galerina triscopa
Galerina venenata	1	F15557	CA	+TOX	MF954784	MH828255	MH829614	Naucoriopsis	20	Galerina autumnalis
Galerina venenata	1	F18374	CA	+TOX	MF954785	MH828256	MH829615	Naucoriopsis	21	Galerina autumnalis
Galerina venenata	1	F24561	CA	+TOX	MF954789		MH829616	Naucoriopsis	76	Galerina autumnalis
Galerina venenata	1	F29391	CA	+TOX	MF954817	MH828257	MH829617	Naucoriopsis	22	Galerina autumnalis
Galerina venenata	1	x16582	IT		JF908016			Naucoriopsis	186	Galerina autumnalis
Galerina venenata	1	F22840	CA	+TOX	MF954787			Naucoriopsis	187	Galerina badipes
Galerina venenata	1	F25253	CA		MF954797			Naucoriopsis	188	Galerina badipes
Galerina venenata	1	F25298	CA		MF954798			Naucoriopsis	189	Galerina badipes
Galerina venenata	1	F27894	CA	+TOX	MF954814			Naucoriopsis	190	Galerina badipes
Galerina venenata	1	F27183	CA	+TOX	MF954809	MH828258	MH829618	Naucoriopsis	23	Galerina cinnamomea
Galerina venenata	1	F29945	CA		MF954818			Naucoriopsis	212	Galerina cinnamomea
Galerina venenata	1	x8433	IT		JF908011			Naucoriopsis	257	Galerina hygrophila
Galerina venenata	1	F24580	CA		MF954791	MH828262	MH829621	Naucoriopsis	26	Galerina jaapii
Galerina venenata	1	F14298	CA		AY228347			Naucoriopsis	277	Galerina marginata
Galerina venenata	1	F26170	CA	+TOX	MF954804			Naucoriopsis	278	Galerina marginata
Galerina venenata	1	F26281	CA	+TOX	MF954807	MH828263	MH829622	Naucoriopsis	27	Galerina marginata
Galerina venenata	1	F30968	CA		MF954821			Naucoriopsis	280	Galerina marginata
Galerina venenata	1	F32027	CA		KX236118			Naucoriopsis	281	Galerina marginata
Galerina venenata	1	H21529	TN		KU973845			Naucoriopsis	284	Galerina marginata
Galerina venenata	1	H6002775	FI		GU373516			Naucoriopsis	285	Galerina marginata
Galerina venenata	1	LEBIN2477	RU		KY327299			Naucoriopsis	288	Galerina marginata
Galerina venenata	1	LEBIN2479	RU		KY327296			Naucoriopsis	289	Galerina marginata
Galerina venenata	1	LEBIN2504	RU		KY327298			Naucoriopsis	290	Galerina marginata
Galerina venenata	1	LEBIN2533	RU		KY327301			Naucoriopsis	291	Galerina marginata
Galerina venenata	1	LEBIN2545	RU		KY327297			Naucoriopsis	292	Galerina marginata
Galerina venenata	1	LEBIN3111	RU		KY327300			Naucoriopsis	294	Galerina marginata
Galerina venenata	1	O71328	NO		AJ585498			Naucoriopsis	297	Galerina marginata
Galerina venenata	1	O72427	US		AF251164			Naucoriopsis	109	Galerina marginata
Galerina venenata	1	O72429	US		AJ585502	AJ871527		Naucoriopsis	110	Galerina marginata
Galerina venenata	1	O72434	US		AJ585499			Naucoriopsis	301	Galerina marginata
Galerina venenata	1	x6546	IT		JF908009			Naucoriopsis	310	Galerina marginata
Galerina venenata	1	GG12488	SJ		GU234057			Naucoriopsis	342	Galerina pseudomycenopsis
Galerina venenata	1	KH61	SJ		GU234132			Naucoriopsis	343	Galerina pseudomycenopsis
Galerina venenata	1	KH62	SJ		GU234074			Naucoriopsis	344	Galerina pseudomycenopsis
Galerina venenata	1	O50526	SJ		AJ585501	AJ871524		Naucoriopsis	125	Galerina pseudomycenopsis
Galerina venenata	1	O73464	US		AJ585503	AJ871523		Naucoriopsis	126	Galerina pseudomycenopsis
Galerina venenata	1	WarHerb22853B	GB		AJ300157			Naucoriopsis	346	Galerina pseudomycenopsis
Galerina venenata	1	WatHerb22853	GB		AJ300156			Naucoriopsis	347	Galerina pseudomycenopsis
Galerina venenata	1	F19676	CA		MF954786			Naucoriopsis	404	Galerina unicolor
Galerina venenata	1	F27223	CA		MF954810			Naucoriopsis	405	Galerina unicolor
Galerina venenata	1	x8942	IT		JF908013			Naucoriopsis	408	Galerina unicolor
Galerina venenata	1	F30611	CA		MF954820			Naucoriopsis	409	Galerina venenata
Galerina venenata	1	MICH10698	US		AF251178			Naucoriopsis	410	Galerina venenata
Galerina vexans	4	F25616	CA	-TOX	MF954774	MH828269	MH829627	Mycenopsis	30	Galerina pumila
Galerina vexans	4	O73440	DE		AJ585477	AJ871546		Mycenopsis	129	Galerina pumila
Galerina vexans	4	F25602	CA		MF954773			Mycenopsis	411	Galerina vexans
Galerina vittiformis	55	O73217	GL		AJ585482	AJ871543		Galerina	91	Galerina atkinsoniana
Galerina vittiformis	55	F24337	CA	-TOX			MH829623	Galerina	77	Galerina minima
Galerina vittiformis	55	MushroomObserverorg83484	US		MG966314			Galerina	311	Galerina minima
Galerina vittiformis	55	O154480	NO		AJ585486			Galerina	312	Galerina minima
Galerina vittiformis	55	O73468	GL		AJ585483			Galerina	314	Galerina minima
Galerina vittiformis	55	F25583	CA		MF954758			Galerina	416	Galerina vittiformis
Galerina vittiformis	55	F26104	CA		MF954759	MH828283	MH829636	Galerina	40	Galerina vittiformis
Galerina vittiformis	55	O7312	GL		AJ585484	AJ871544		Galerina	139	Galerina vittiformis
Galerina vittiformis	55	O73469	GL		AJ585485	AJ871541		Galerina	140	Galerina vittiformis
		AHSmith48173 MICH Paratype	US		MH827073			Galerina	437	Galerina vittaeformis_f_bispora
		m0289	RU		MG597378			Mycenopsis	159	Galerina allospora
		m0280	RU		MG597379			Mycenopsis	197	Galerina calyptrata
		m0485	RU		MG597380			Mycenopsis	226	Galerina fallax
		AHSmith51977 MICH Type	US		MH827064			Mycenopsis	429	Galerina lubrica
		AHSmith56053 MICH Paratype	US		MH827066			Mycenopsis	431	Galerina pumila_var_subalpina
		AHSmith61831 MICH Smith examined	CA		MH827069			Mycenopsis	434	Galerina subcerina_var_subcerina
		AHSmith43715_43719 MICH Paratype	US		MH827072			Mycenopsis	436	Galerina vexans
		MICH27691	US		AF251171			Naucoriopsis	182	Galerina autumnalis
		MICH27694	US		AF251172			Naucoriopsis	183	Galerina autumnalis
		MICH29675	US		AF251175			Naucoriopsis	193	Galerina badipes
		F27068	CA		MF954885			Naucoriopsis	203	Galerina castaneipes
		AHSmith55523 MICH Type	US		MH827060			Naucoriopsis	201	Galerina castaneipes
		AHSmith3429 MICH Paratype	US		MH827061			Naucoriopsis	427	Galerina cedretorum_var_bispora
		AHSmith50911 MICH Type	US		MH827062			Naucoriopsis	438	Galerina cedretorum_var_microspora
		AHSmith55422 MICH Type	US		MH827063			Naucoriopsis	428	Galerina cinnamomea_var_cinnamomea
		MICH27695	US		AF251166			Naucoriopsis	295	Galerina marginata
		MICH29673	US		AF251167			Naucoriopsis	296	Galerina marginata
		moncalvo1	SE		AF195590	AF195590		Naucoriopsis	108	Galerina marginata
		O72427	US			AJ871530		Naucoriopsis	109	Galerina marginata
		O72427	US		AJ585500			Naucoriopsis	298	Galerina marginata
		O72431	US		AF251168			Naucoriopsis	299	Galerina marginata
		O72432	US		AF251165			Naucoriopsis	300	Galerina marginata
		O72509	NO		AF251163			Naucoriopsis	302	Galerina marginata
		O72510	NO		AF251162			Naucoriopsis	303	Galerina marginata
		O72512	NO		AF251161			Naucoriopsis	304	Galerina marginata
		O72517	NO		AF251160			Naucoriopsis	305	Galerina marginata
		UNSW9911	AU		AF501564			Naucoriopsis	308	Galerina marginata
		O72373	US		AF251184			Naucoriopsis	319	Galerina nana
		O72396	US		AF251185			Naucoriopsis	320	Galerina nana
		O70471	IS		AF251177			Naucoriopsis	345	Galerina pseudomycenopsis
		O72515	NO		AF251176			Naucoriopsis	407	Galerina unicolor
		AHSmithMICH10698 Type	US		MH827070			Naucoriopsis	435	Galerina venenata
		DBG16347	US		AF251170			Naucoriopsis	174	Galerina autumnalis
		DBG17621	US		AF251169			Naucoriopsis	175	Galerina autumnalis
		DBG17635	US		AF251173			Naucoriopsis	176	Galerina autumnalis
		LRHesler17642 MICH Smith examined	US		MH827059			Naucoriopsis(?)	200	Galerina camarinoides
		ODell4296	US		AF251180			Sideroides	393	Galerina stylifera
		AHSmith41223 MICH Type	US		MH827067			Sideroides	432	Galerina stylifera_var_caespitosa
		AHSmith54112 MICH Type	US		MH827068			Sideroides	433	Galerina stylifera_var_velosa
		AHSmith55555 MICH Smith examined	US		MH827065			Tubariopsis	430	Galerina nigripes
		O70394	IS		AF251183			Galerina	171	Galerina atkinsoniana
		O72513	NO		AF251174			Naucoriopsis	194	Galerina badipes
		O71693	IS		AF251181			Tubariopsis	213	Galerina clavata
		LF1BA3A6	US		JQ272325			Mycenopsis	229	Galerina fibrillosa
		O71762	IS		AF251179			Naucoriopsis(?)	232	Galerina harrisonii
		O70336	IS		AF251182			Tubariopsis	341	Galerina pseudocerina
Gymnopilus penetrans	29	F23892	CA	-TOX	KJ146708	KJ146708			141	Gymnopilus penetrans
Gymnopilus punctifolius	30	F23761	CA	-TOX	KC581324	KC581324			142	Gymnopilus punctifolius
Gymnopilus sp.	29	F16466	CA	-TOX	FJ039687	FJ039687			143	Gymnopilus sp
Gymnopilus sp.	31	F16467	CA	-TOX	FJ039688	FJ039688			144	Gymnopilus sp
Gymnopilus spectabilis	32	PBM2471CUW	US		DQ486707	AY700186			145	Gymnopilus spectabilis
Psilocybe caerulipes	11	TENN064502	US		KC669282	KF830084	KF830067		66	Psilocybe caerulipes
Psilocybe cubensis	12	DNA2052TENN	??		KF830094	KF830083	KF830066		67	Psilocybe cubensis
Psilocybe cyanescens	13	DNA1938TENN	??		KJ137276	KJ137277	KJ137278		68	Psilocybe cyanescens
		TENN062767	US			DQ457663	DQ472712		1	Agrocybe erebia
		PBM2080WTU	US			DQ110872			79	Agrocybe pediades
		PBM2310WTU	US			AY646101	DQ385876		2	Agrocybe praecox
		TENN068272	US			KF830090	KF830069		3	Agrocybe rivulosa
		PBM2298WTU	US			DQ110873			80	Agrocybe smithii
		PBM1719WTU	US			AY380405	AY337411		4	Alnicola escharioides
		PBM3032TENN	US			HQ840657	HQ840658		5	Bolbitiaceae sp_ PBM3032
		MTS5020WTU	US			AY691807	DQ385878		6	Bolbitius vitellinus
		TENN062525	US			DQ457660	DQ470834		7	Conocybe apala
		TENN068317	US			KF830088	KF830068		8	Conocybe smithii
		TSJ1998101C	FR			AY684152	DQ083880		9	Cortinarius aurilicis
		MB96086REG	DE			AY293173			82	Cortinarius bolaris
		TENN062303	US			AY702013	AY536285		10	Cortinarius iodes
		TF2001094	DK			AY684151	DQ083920		11	Cortinarius sodagnitus
		MTS4854WTU	US			DQ457662	DQ470835		12	Cortinarius violaceus
		PBM717WTU	US			AY380406	AY333311		13	Crepidotus cf_applanatus
		PERTH08242135	AU			HQ728538	HQ728540		14	Crepidotus sp_PBM3463
		REGJE53	??			AY293174			83	Crepidotus variabilis
		PBM961WTU	US			DQ470823			84	Deconica montana
		TENN067013	AU			KF830081	KF830064		15	Deconica sp.
		E8078PERTH	AU			DQ457664			85	Descolea maculata
		TENN063626	NZ			HQ728544	HQ728545		16	Descolea phlebophora
		TENN063870	AU			HQ827174	HQ827175		17	Descolea recedens
		F32022	CA	-TOX	KX236111	KX236111			86	Flammula alnicola
		PBM2608CUW	US			DQ457666	DQ472714		18	Flammula alnicola
		PBM1871WTU	US			AY380408	AY333315		19	Flammulaster sp_PBM1871
		TENN065366	AU			HQ827177			87	Flammulaster sp_PBM3449
		PBM1541WTU	US			AY380362	AY337358		42	Gymnopilus sapineus
		F23896	CA	-TOX	KJ146712	KJ146712			146	Hebeloma aff_remyi
		TENN063921	CA		FJ436320	EF561632	FJ436321		43	Hebeloma affine
		HKAS42927	CN			AY575919			81	Hebeloma angustilamellata
		F23894	CA	-TOX	KJ146710	KJ146710			147	Hebeloma birrus
		F32044	CA	-TOX	KX236127				426	Hebeloma leucosarx
		BK21Nov9820UTC	US			AY038310	AY337359		44	Hebeloma olympianum
		PBM2277WTU	US		AY818351	AY745703	DQ472718		45	Hebeloma velutipes
		PBM3116TENN	NZ		HQ840659	HQ840660	HQ840662		46	Hymenogastraceae PBM3116
		PBM3420TENN	AU			HQ840664	HQ840666		47	Hymenogastraceae PBM3420
		PERTH08241856	AU			HQ832456	HQ832434		48	Hypholoma australe
		PBM1844WTU	US			AY380409	AY337413		49	Hypholoma fasciculare
		JS031107CUW	US			AY635774			148	Hypholoma sublateritium
		TENN062712	US			HQ832457	HQ832435		50	Hypholoma subviride
		TENN065796	US			AY702015			149	Inocybe aff_asterospora
		PBM2039WTU	US			AY380385	AY337388		51	Inocybe lilacina
		TENN062387	US			AY732212	DQ472729		52	Inocybe mutata
		JV19652FTURA	FI			AY700196	AY803751		53	Inocybe myriadophylla_I_dulcamara
		PBM2459CUW	US			AY702014	DQ385884		54	Inocybe rimosoides_I_cookei
		PBM1841WTURV74DUKE	US			AY380403	AY337409		55	Inocybe unicolor
		TENN062522	US			DQ457684	DQ472730		56	Kuehneromyces rostratus
		TENN062558	US			DQ457681			150	Naematoloma longisporum
		PBM504WTU	US			DQ470815			151	Nivatogastrium nubigenum
		J152DUKE	??			AF041537			152	Panaeolina foenisecii
		RN050113TENN	US			KF830082	KF830065		57	Panaeolus papilionaceus
		PBM2009WTU	US			DQ470817			153	Panaeolus sphinctrinus
		PBM2366WTU	NO			AY509119	AY509118		58	Phaeocollybia festiva
		PBM1936WTU	US			AY380410	AY333314		59	Phaeomarasmius proximans
		TENN063604	FR			KF830089	KF830070		60	Phaeomyces dubiosus
		TENN062733	US			HQ832462	HQ832439		61	Pholiota aff_astragalina
		TENN063875	NZ			HQ832463	HQ832440		62	Pholiota multicingulata
		TENN062547	US			DQ470818			154	Pholiota squarrosa
		MCA339VPI	??			AF367962	DQ474124		63	Pleuroflammula paludosa
		PERTH08242151	AU			HQ832464	HQ832441		64	Pleuroflammula praestans
		PAM02072903	FR			HQ832465	HQ832442		65	Pleuroflammula tuberculosa
		RV571989	??		AY129362	AF042618			155	Psilocybe silvatica
		VT1263	??			AF042567			156	Psilocybe stuntzii
		TENN065481	AU			KF830079	KF830062		69	Psilocybe subaeruginosa
		Contu15122007	IT			HQ832461			100	Romagnesiella clavus
		PAM06090110LIPepitype	FR			EF051055			101	Romagnesiella clavus
		TENN062382	US			AY745706	DQ484053		70	Simocybe serrulata
		TENN062784	US			GQ892979	HQ832444		71	Simocybe sp_PBM3031
		PBM2257WTU	US			AY646102	DQ484054		72	Stropharia ambigua
		PBM2105WTU	US			AY700190	DQ408113		73	Tubaria confragosa
		E8069PERTH	AU			DQ156128			157	Tubaria serrulata
		TENN063912	US			HQ832467	HQ839738		74	Tubaria sp_BM378_17
		TENN065365	AU			HQ839740			158	Tubaria sp_pbm3355
		JFA12905WTU	US			DQ536415	DQ536418		75	Tubaria vinicolor
