# Supplementary material for: Phylogenetic analysis of the distribution of deadly amatoxins among the little brown mushrooms of the genus Galerina
Source: PLoS One. 2021 Feb 10;16(2):e0246575. doi: 10.1371/journal.pone.0246575 (PMC7875387; doi:10.1371/journal.pone.0246575)
Supplement: S2 Table — Taxon # is an arbitrary specimen tracking number used in supplementary figures; Accession number specifies a specimen in UBC; Section is the suprageneric classification of each species; Species is the identification based on sequence barcode analysis. (XLSX) [file pone.0246575.s007.xlsx]

## Sheet: Sheet2
S2 Table. Results of assays to detect toxins α- and β-amanitin in Galerina species and closely related outgroups.
sequence #	Accession	Section	Genus	Species	Original herbarium species ID	α-amanitin	β-amanitin	mg amanitin/g dry weight	Year of collection (for toxin-containing samples)
321	F24562	Naucoriopsis	Galerina	G. castaneipes	oregonensis	Y	Y	0.633057	2010
322	F24581	Naucoriopsis	Galerina	G. castaneipes	oregonensis	Y	N	0.542377	2010
323	F24682	Naucoriopsis	Galerina	G. castaneipes	oregonensis	U	U	+	2010
208	F24733	Naucoriopsis	Galerina	G. castaneipes	cedretorum	Y	N	0.481245	2010
324	F25300	Naucoriopsis	Galerina	G. castaneipes	oregonensis	Y	Y	1.32726	2011
202	F25630	Naucoriopsis	Galerina	G. castaneipes	castaneipes	Y	Y	1.16337	2012
209	F25759	Naucoriopsis	Galerina	G. castaneipes	cinnamomea	Y	U	+	2013
210	F25760	Naucoriopsis	Galerina	G. castaneipes	cinnamomea	Y	N	+	2013
325	F26243	Naucoriopsis	Galerina	G. castaneipes	oregonensis	Y	Y	2.00827	2013
29	F26244	Naucoriopsis	Galerina	G. castaneipes	oregonensis	Y	Y	0.586443	2013
178	F27254	Naucoriopsis	Galerina	G. castaneipes	autumnalis	Y	Y	0.915109	2013
24	F27278	Naucoriopsis	Galerina	G. castaneipes	cinnamomea	Y	Y	2.41722	2009
211	F27279	Naucoriopsis	Galerina	G. castaneipes	cinnamomea	Y	N	1.27293	2009
279	F28078	Naucoriopsis	Galerina	G. castaneipes	marginata	Y	Y	1.04968	2012
406	F30011	Naucoriopsis	Galerina	G. castaneipes	unicolor	Y	Y	1.39762	2008
20	F15557	Naucoriopsis	Galerina	G. venenata	autumnalis	Y	Y	3.04616	2004
21	F18374	Naucoriopsis	Galerina	G. venenata	autumnalis	Y	Y	2.46169	2007
187	F22840	Naucoriopsis	Galerina	G. venenata	badipes	Y	Y	1.13553	2012
76	F24561	Naucoriopsis	Galerina	G. venenata	autumnalis	Y	Y	2.29345	2010
278	F26170	Naucoriopsis	Galerina	G. venenata	marginata	Y	Y	1.38073	2013
27	F26281	Naucoriopsis	Galerina	G. venenata	marginata	Y	Y	1.82891	2013
23	F27183	Naucoriopsis	Galerina	G. venenata	cinnamomea	Y	Y	1.91687	2009
190	F27894	Naucoriopsis	Galerina	G. venenata	badipes	Y	Y	1.18332	2012
22	F29391	Naucoriopsis	Galerina	G. venenata	autumnalis	Y	Y	1.71363	2007
205	F27620	Naucoriopsis	Galerina	G. badipes	cedretorum	N	N
356	F16878	Tubariopsis	Galerina	G. dimorphocystis	semilanceata	N	N
234	F24755	Tubariopsis	Galerina	G. dimorphocystis	heterocystis	N	N
241	F25404	Tubariopsis	Galerina	G. dimorphocystis	heterocystis	N	N
245	F25822	Tubariopsis	Galerina	G. dimorphocystis	heterocystis	N	N
220	F25870	Tubariopsis	Galerina	G. dimorphocystis	dimorphocystis	N	N
253	F29062	Tubariopsis	Galerina	G. dimorphocystis	heterocystis	N	N
118	F25227	Tubariopsis	Galerina	G. nigripes	nigripes	N	N
242	F25655	Tubariopsis	Galerina	G. nigripes	heterocystis	N	N
137	F19775	Sideroides	Galerina	G. aff. sideroides	stylifera	N	N
366	F25665	Sideroides	Galerina	G. aff. sideroides	sideroides	N	N
371	F27118	Sideroides	Galerina	G. aff. sideroides	sideroides	N	N
374	F27196	Sideroides	Galerina	G. aff. sideroides	sideroides	N	N
33	F24757	Sideroides	Galerina	G. aff. stylifera	sideroides	N	N
273	F24865	Sideroides	Galerina	G. mammillata	mammillata	N	N
132	F25254	Sideroides	Galerina	G. mammillata	sideroides	N	N
78	F25633	Sideroides	Galerina	G. mammillata	pseudobadipes	N	N
370	F26374	Sideroides	Galerina	G. mammillata	sideroides	N	N
275	F29021	Sideroides	Galerina	G. mammillata	mammillata	N	N
377	F29592	Sideroides	Galerina	G. mammillata	sideroides	N	N
131	F25207	Sideroides	Galerina	G. stylifera	sideroides	N	N
368	F25684	Sideroides	Galerina	G. stylifera	sideroides	N	N
34	F27622	Sideroides	Galerina	G. stylifera	stylifera	N	N
353	F25365	Mycenopsis	Galerina	G. fallax	rostrata	N	N
127	F25302	Mycenopsis	Galerina	G. mniophila	pumila	N	N
268	F27419	Mycenopsis	Galerina	G. mniophila	lubrica	N	N
348	F24304	Mycenopsis	Galerina	G. pumila var. subalpina	pumila	N	N
350	F25663	Mycenopsis	Galerina	G. pumila var. subalpina	pumila	N	N
395	F25303	Mycenopsis	Galerina	G. subcerina var. subcerina	subcerina	N	N
30	F25616	Mycenopsis	Galerina	G. vexans	pumila	N	N
168	F24732	Galerina	Galerina	G. aff. atkinsoniana sp. 3	atkinsoniana	N	N
36	F25636	Galerina	Galerina	G. aff. atkinsoniana sp. 3	vittiformis	N	N
41	F26131	Galerina	Galerina	G. aff. atkinsoniana sp. 3	vittiformis	N	N
37	F25798	Galerina	Galerina	G. aff. vittiformis sp. 2	vittiformis	N	N
422	F25889	Galerina	Galerina	G. aff. vittiformis sp. 2	vittiformis	N	N
414	F25255	Galerina	Galerina	G. aff. vittiformis sp. 3	vittiformis	N	N
417	F25603	Galerina	Galerina	G. aff. vittiformis sp. 3	vittiformis	N	N
77	F24337	Galerina	Galerina	G. minima sp. 2	minima	N	N
86	F32022		Flammula		alnicola	N	N
143	F16466		Gymnopilus		sp	N	N
144	F16467		Gymnopilus		sp	N	N
142	F23761		Gymnopilus		punctifolius	N	N
141	F23892		Gymnopilus		penetrans	N	N
147	F23894		Hebeloma		birrum	N	N
146	F23896		Hebeloma		remyi	N	N
426	F32044		Hebeloma		leucosarx	N	N
